# Supplementary material for: Stability of Manganese(II)–Pyrazine, –Quinoxaline or –Phenazine Complexes and Their Potential as Carbonate Sequestration Agents
Source: Molecules. 2022 Mar 2;27(5):1648. doi: 10.3390/molecules27051648 (PMC8911680; doi:10.3390/molecules27051648)
Supplement: Supplementary file 1 [file molecules-27-01648-s001.zip]

Archive with 1 entries (1 files):
- molecules-1609949-supplementary.pdf
